# Supplementary material for: Description of adult and third instar larva of Trichostetha curlei sp. n. (Coleoptera, Scarabaeidae, Cetoniinae) from the Cape region of South Africa
Source: Zookeys. 2014 Jul 23;(428):41–56. doi: 10.3897/zookeys.428.7855 (PMC4140519; doi:10.3897/zookeys.428.7855)
Supplement: XML Treatment for Trichostetha curlei [file zookeys.428.7855-treatment1.xml]

<!DOCTYPE tp:taxon-treatment
  PUBLIC "-//TaxonX//DTD Taxonomic Treatment Publishing DTD v0 20100105//EN" "tax-treatment-NSO.dtd">
<tp:taxon-treatment xmlns:tp="http://www.plazi.org/taxpub"><tp:treatment-meta><kwd-group><label>Taxon classification</label><kwd><named-content content-type="kingdom">Animalia</named-content></kwd><kwd><named-content content-type="order">Coleoptera</named-content></kwd><kwd><named-content content-type="family">Scarabaeidae</named-content></kwd></kwd-group><mixed-citation publication-type="journal"><person-group><name><surname>Perissinotto</surname><given-names>Renzo</given-names></name><name><surname>Šípek</surname><given-names>Petr</given-names></name><name><surname>Ball</surname><given-names>Jonathan B.</given-names></name></person-group><article-title>Description of adult and third instar larva of <italic>Trichostetha curlei</italic> sp. n. (Coleoptera, Scarabaeidae, Cetoniinae) from the Cape region of South Africa</article-title><source>Zookeys</source><day>23</day><month>7</month><year>2014</year><volume>2014</volume><issue>428</issue><fpage>41</fpage><lpage>56</lpage><pub-id pub-id-type="doi">10.3897/zookeys.428.7855</pub-id></mixed-citation></tp:treatment-meta><tp:nomenclature><tp:taxon-name>
                        <tp:taxon-name-part taxon-name-part-type="genus">Trichostetha</tp:taxon-name-part>
                        <tp:taxon-name-part taxon-name-part-type="species">curlei</tp:taxon-name-part>
                        <object-id xmlns:xlink="http://www.w3.org/1999/xlink" content-type="zoobank" xlink:type="simple">http://zoobank.org/538D4B0C-0B02-41E8-9608-E5228317F7AC</object-id>
                    </tp:taxon-name><tp:taxon-status xmlns:xlink="http://www.w3.org/1999/xlink" xlink:type="simple">sp. n.</tp:taxon-status></tp:nomenclature><tp:treatment-sec sec-type="Type series"><title>Type series.</title><p>Holotype ♂: South Africa, WC, Elandsberg <named-content xmlns:xlink="http://www.w3.org/1999/xlink" content-type="dwc:verbatimCoordinates" xlink:type="simple">33°19'49"S, 21°18'13"E</named-content>, 1478 m asl, 13 Nov 2013, JB Ball &amp; R Perissinotto (ISAM). Paratypes, 16♂ 2♀: same data as above (ISAM, PCBM, PCRP); 5♂ 1♀, same locality, but 16 Nov 2009, HC Ficq (PCAC); 2♂ 2♀, same locality, but 14 Nov 2011, HC Ficq (PCAC).</p></tp:treatment-sec><tp:treatment-sec sec-type="Etymology"><title>Etymology.</title><p>The species is named after the South African lepidopterist AI Curle, who brought to our attention the existence of this undescribed <tp:taxon-name>Cetoniinae</tp:taxon-name> from the Elandsberg range.</p><!--PageBreak--></tp:treatment-sec><tp:treatment-sec sec-type="Description of adult"><title>Description of adult</title><p>(<xref ref-type="fig" rid="F1">Figures 1</xref>–<xref ref-type="fig" rid="F4">4</xref>). <bold><italic>Male, holotype.</italic></bold> Size: length 18.0 mm; width 9.2 mm.</p><p><italic>Body</italic> (<xref ref-type="fig" rid="F1">Figure 1A</xref>). Dark green to black; long white setae and white tomentose marks widespread, particularly on elytral surface.</p><fig id="F1" position="float" orientation="portrait"><label>Figure 1.</label><caption><p><italic><tp:taxon-name>Trichostetha curlei</tp:taxon-name></italic> sp. n.: Male dorsal (<bold>A</bold>) and ventral (<bold>B</bold>) habitus (length 18 mm) (Photos: L Clennell).</p></caption><graphic xmlns:xlink="http://www.w3.org/1999/xlink" xlink:href="zookeys-428-041-g001.jpg" position="float" orientation="portrait" xlink:type="simple"/></fig><p><italic>Head</italic>. Black with scattered whitish, long setae and dense round punctures; clypeus sharply upturned, with broad anterior margin rounded, depressed at centre, forming two lateral lobes, which together with marked lateral ridges form concavity with raised frons at middle; antennal club, pedicel and flagellum black; antennal club short, pedicel and flagellum with long, erected white setae.</p><p><italic>Pronotum</italic>. Dark green to black, shiny; disc without setae and with only few small, shallow punctures; scattered round punctures becoming larger and denser towards lateral margins; short setae restricted to lateral declivity; white tomentum restricted to stripe on lateral margins and two basal spots near posterior margin in shallow depression anteriad of scutellar basal corners; postero-lateral angle slightly rounded, posterior margin mildly sinuate anteriad of scutellum; anterior margin straight and as wide as eyes.</p><p><italic>Scutellum</italic>. Dark green, shiny with sharply pointed apex and deep lateral grooves; few, scattered small punctures bearing short setae mainly around basolateral corners.</p><!--PageBreak--><p><italic>Elytron</italic>. Dark green to black; with sparse but very long white setae; humeral and third costa sharply raised and very marked; umbone wider than pronotum; small sparse white maculae, denser on second and fourth elytral striae where they form dotted lines, larger maculae present on lateral and apical declivity; crescent to horseshoe punctures distributed throughout surface, becoming more irregular in shape and scattered on umbone, costae, lateral and apical declivities.</p><p><italic>Pygidium</italic>. Black with long white setae; with extensive white markings in basal two thirds, on each side of midline.</p><p><italic>Legs</italic>. Protibia with few short setae, tridentate, with proximal denticle drastically reduced; distal teeth very pointed; anterior arolium bisetose; mesotibia with many long setae and two median external denticles, proximal extremely reduced, distal furcate and pointed outwardly; mesotibial claws sharply bent to form hook-like structure; metatibia covered in long setae, with median outer ridge not very pronounced, posterior arolium bisetose; all femora covered in dense, long white setae.</p><p><italic>Underside</italic> (<xref ref-type="fig" rid="F1">Figure 1B</xref>). Dark green, shiny, with dense setation and scattered punctures covering entire surface, except parts of mesometasternal process, medial half of abdominal sternites and ventral surface of metafemora; mesosternal lobe simple and flat, not protruding; sternites 3-6 with deep medial concavity.</p><p><italic>Aedaegus</italic> (<xref ref-type="fig" rid="F2">Figure 2</xref>). Parameres tapering gradually into sharply pointed apical end, gently curved downwards at apical half; without setae.</p><fig id="F2" position="float" orientation="portrait"><label>Figure 2.</label><caption><p><italic><tp:taxon-name>Trichostetha curlei</tp:taxon-name></italic> sp. n.: Dorsal (<bold>A</bold>) and lateral (<bold>B</bold>) view of aedeagus (length 6.8 mm) (Photos: L Clennell).</p></caption><graphic xmlns:xlink="http://www.w3.org/1999/xlink" xlink:href="zookeys-428-041-g002.jpg" position="float" orientation="portrait" xlink:type="simple"/></fig><p><bold><italic>Female, paratype</italic></bold> (<xref ref-type="fig" rid="F3">Figure 3</xref>). Size: length 17.3 mm; width 8.9 mm. General shape and colour patterns similar to male, but white marks substantially reduced throughout body surface; white setation drastically reduced both on dorsal and ventral surfaces; tarsal segments shorter and protibial denticles wider and rounded; wing surface approximately one fifth smaller than in male; sternites 3-6 with slight medial convexity.</p><fig id="F3" position="float" orientation="portrait"><label>Figure 3.</label><caption><p><italic><tp:taxon-name>Trichostetha curlei</tp:taxon-name></italic> sp. n.: Female dorsal (<bold>A</bold>) and ventral (<bold>B</bold>) habitus (length 17.3 mm) (Photo: L Clennell).</p></caption><graphic xmlns:xlink="http://www.w3.org/1999/xlink" xlink:href="zookeys-428-041-g003.jpg" position="float" orientation="portrait" xlink:type="simple"/></fig></tp:treatment-sec><tp:treatment-sec sec-type="Variability"><title>Variability.</title><p>Males range from 12.9 to 18.0 mm in length and from 7.0 to 9.0 mm in width (n = 24), while females vary between 15.5 and 17.3 mm in length and between 8.2 and 8.5 mm in width (n = 2). All specimens exhibit a dark green to black dorsal colour, but there are brown areas on elytral disc in some cases. The extent of white maculation throughout the surface can also change substantially among specimens. The male pronotum occasionally exhibits second and/or third smaller discal spots in shallow depressions towards the lateral declivity, at middle or near the anterior margin.</p><!--PageBreak--></tp:treatment-sec><tp:treatment-sec sec-type="Diagnosis"><title>Diagnosis.</title><p><italic><tp:taxon-name>Trichostetha curlei</tp:taxon-name></italic> sp. n. is most closely related to the smaller species of the genus, <italic><tp:taxon-name>Trichostetha dukei</tp:taxon-name></italic> and <italic><tp:taxon-name>Trichostetha hawequas</tp:taxon-name></italic>. It differs from both in having extremely well developed white pilosity in the male, sharp elytral costae, dark green background colour and extensive white maculation on the pygidium (<xref ref-type="fig" rid="F1">Figures 1</xref>, <xref ref-type="fig" rid="F3">3</xref>, <xref ref-type="fig" rid="F4">4</xref>).</p><fig id="F4" position="float" orientation="portrait"><label>Figure 4.</label><caption><p><italic><tp:taxon-name>Trichostetha curlei</tp:taxon-name></italic> sp. n.: Male specimen in its natural habitat on the Elandsberg summit, November 2013 (Photo: JB Ball).</p></caption><graphic xmlns:xlink="http://www.w3.org/1999/xlink" xlink:href="zookeys-428-041-g004.jpg" position="float" orientation="portrait" xlink:type="simple"/></fig><!--PageBreak--></tp:treatment-sec><tp:treatment-sec sec-type="Remarks"><title>Remarks.</title><p>It appears that, despite being seen on numerous flowers in different plant families, the univoltine adults are unable to feed and are active for a relatively short period of time at the onset of summer, from mid November to mid December. Their observed behavior is unexpected for a member of the genus <italic><tp:taxon-name>Trichostetha</tp:taxon-name></italic>, in that they show very little flying activity, preferring rather to perch on leaves and flowers of a variety of shrub species (<xref ref-type="fig" rid="F4">Figure 4</xref>), which may serve as mating platform. Adults were noted on a number of plants, including <italic><tp:taxon-name>Leucadendron rubrum</tp:taxon-name></italic> (both male and female flower heads), <italic><tp:taxon-name>Protea eximia</tp:taxon-name></italic>, <italic><tp:taxon-name>Passerina truncata</tp:taxon-name></italic>, <italic><tp:taxon-name>Elegia filacea</tp:taxon-name></italic> (both male and female flowers) and <italic><tp:taxon-name>Cullumia bisulca</tp:taxon-name></italic>.</p></tp:treatment-sec><tp:treatment-sec sec-type="Description of third instar larva"><title>Description of third instar larva</title><p>(<xref ref-type="fig" rid="F5">Figures 5</xref>–<xref ref-type="fig" rid="F6">6</xref>). <bold><italic>Material examined.</italic></bold> Two third instar larvae with the following data: South Africa, Western Cape Province; Elandsberg, 13 Nov 2013, JB Ball &amp; R. Perissinotto legit.</p><p><italic>Body</italic> (<xref ref-type="fig" rid="F5">Figure 5A</xref>). Larva scarabaeiform, of typical <tp:taxon-name>Cetoniinae</tp:taxon-name> habitus, maximal length 38–41 mm; cranium brown to dark-brown, body densely setose, creamy-white or greyish, setae yellowish to orange-brown; abdominal segments IX and X fused dorsally, ventrally separated by an incomplete groove.</p><fig id="F5" position="float" orientation="portrait"><label>Figure 5.</label><caption><p><italic><tp:taxon-name>Trichostetha curlei</tp:taxon-name></italic> sp. n., third instar larva. <bold>A</bold> Habitus of fully grown larva (length 41 mm) <bold>B</bold> cranium <bold>C</bold> epipharynx <bold>D</bold> Labio-maxillar complex and hypopharynx, dorsal aspect <bold>E</bold> labio-maxillar complex and hypopharynx, ventral aspect <bold>F</bold> metathoracic leg, lateral aspect <bold>H</bold> antenna (<bold>G</bold> dorsal aspect <bold>H</bold> ventral aspect). Scale bars: 1 mm (Photos: P Šípek).</p></caption><graphic xmlns:xlink="http://www.w3.org/1999/xlink" xlink:href="zookeys-428-041-g005.jpg" position="float" orientation="portrait" xlink:type="simple"/></fig><p><italic>Head capsule</italic> (<xref ref-type="fig" rid="F5">Figure 5B</xref>). Maximum width between 3.3 and 3.6 mm; cranium glabrous with linear microsculpture, brown; antennifer, postclypeus and labrum darker, frontoclypeal suture and apices of mandibles black; frontal sutures shallowly bisinuated; epicranial insertions of antennal muscles feebly developed (visible only as small depressions near the midline of frontal sutures); epicranial suture extending anteriorly into frons; cranial chaetotaxy summarized in <xref ref-type="table" rid="T1">Table 1</xref>; posterior epicranial setae with a single long and several minute setae; anterior frontal setae absent, exterior frontal setae minute; clypeus almost rectangular, membranous anteclypeal part covering about 1/3 of entire clypeal area; postclypeus strongly sclerotized with one anterior and a pair of exterior clypeal setae (one shorter than the other); frontoclypeal suture distinct; stemmata rudimental.</p><table-wrap id="T1" position="float" orientation="portrait"><label>Table 1.</label><caption><p>Cranial chaetotaxy of <italic><tp:taxon-name>Trichostetha curlei</tp:taxon-name></italic> sp. n. third instar larva.</p></caption><table><tbody><tr><th rowspan="1" colspan="1" style="text-align:left"/><th rowspan="1" colspan="4" style="text-align:center">Epicranium</th><th rowspan="1" colspan="4" style="text-align:center">Frons</th><th rowspan="1" colspan="2" style="text-align:center">Clypeus</th><th rowspan="1" colspan="5" style="text-align:center">Labrum</th></tr><tr><td rowspan="1" colspan="1" style="text-align:left">Group of setae</td><td rowspan="1" colspan="1" style="text-align:center">DES</td><td rowspan="1" colspan="1" style="text-align:center">PES</td><td rowspan="1" colspan="1" style="text-align:center">AES</td><td rowspan="1" colspan="1" style="text-align:center">EES</td><td rowspan="1" colspan="1" style="text-align:center">PFS</td><td rowspan="1" colspan="1" style="text-align:center">EFS</td><td rowspan="1" colspan="1" style="text-align:center">AFS</td><td rowspan="1" colspan="1" style="text-align:center">AAS</td><td rowspan="1" colspan="1" style="text-align:center">ACS</td><td rowspan="1" colspan="1" style="text-align:center">ECS</td><td rowspan="1" colspan="1" style="text-align:center">PLS</td><td rowspan="1" colspan="1" style="text-align:center">PMS</td><td rowspan="1" colspan="1" style="text-align:center">ELS</td><td rowspan="1" colspan="1" style="text-align:center">LLS</td><td rowspan="1" colspan="1" style="text-align:center">SMLL</td></tr><tr><td rowspan="1" colspan="1" style="text-align:left">Long + medium</td><td rowspan="1" colspan="1" style="text-align:center">1+1</td><td rowspan="1" colspan="1" style="text-align:center">1+0</td><td rowspan="1" colspan="1" style="text-align:center">1</td><td rowspan="1" colspan="1" style="text-align:center">1-3+8-12</td><td rowspan="1" colspan="1" style="text-align:center">1</td><td rowspan="1" colspan="1" style="text-align:center">0</td><td rowspan="1" colspan="1" style="text-align:center">0</td><td rowspan="1" colspan="1" style="text-align:center">1</td><td rowspan="1" colspan="1" style="text-align:center">1</td><td rowspan="1" colspan="1" style="text-align:center">1+1</td><td rowspan="1" colspan="1" style="text-align:center">0-1+1-3</td><td rowspan="1" colspan="1" style="text-align:center">1</td><td rowspan="1" colspan="1" style="text-align:center">2+1-2</td><td rowspan="1" colspan="1" style="text-align:center">7-8</td><td rowspan="1" colspan="1" style="text-align:center">8</td></tr><tr><td rowspan="1" colspan="1" style="text-align:left">Minute</td><td rowspan="1" colspan="1" style="text-align:center">4–9</td><td rowspan="1" colspan="1" style="text-align:center">2–4</td><td rowspan="1" colspan="1" style="text-align:center"/><td rowspan="1" colspan="1" style="text-align:center">3–4</td><td rowspan="1" colspan="1" style="text-align:center">0</td><td rowspan="1" colspan="1" style="text-align:center">1</td><td rowspan="1" colspan="1" style="text-align:center">0</td><td rowspan="1" colspan="1" style="text-align:center">0</td><td rowspan="1" colspan="1" style="text-align:center">0</td><td rowspan="1" colspan="1" style="text-align:center">0</td><td rowspan="1" colspan="1" style="text-align:center">0</td><td rowspan="1" colspan="1" style="text-align:center">0</td><td rowspan="1" colspan="1" style="text-align:center">0</td><td rowspan="1" colspan="1" style="text-align:center">0</td><td rowspan="1" colspan="1" style="text-align:center">0</td></tr></tbody></table><table-wrap-foot><fn><p>Abbreviations: AAS = setae on anterior frontal angle; ACS = anterior clypeal setae; AES = anterior epicranial setae; AFS = anterior frontal setae; DES = dorso-epicranial setae; ECS = exterior clypeal setae; EES= exterior epicranial setae; EFS = exterior frontal setae; ELS = exterior labral setae; LLS = setae on lateral labral lobe; PES = posterior epicranial setae; PFS = posterior frontal setae; PLS = posterior labral setae; PMS = paramedial labral setae. SMLL = seate on the medial labral lobe. For explanation of length categories of setae see 'Materials and methods'.</p></fn></table-wrap-foot></table-wrap><p><italic>Antennae</italic> (<xref ref-type="fig" rid="F5">Figures 5G, H</xref>). Four-jointed (an I–IV), relative length of antennomeres: an I &gt; an IV &gt; an II &gt; an III; an III with ventral, apical projection exhibiting a single sensory spot; roud (apical) sensorial field of ultimate antennomera shifted slightly laterally; two dorsal and two ventral sensorial spots present.</p><!--PageBreak--><p><italic>Labrum</italic>. Symmetrical, anterior margin trilobed with numerous setae; clithra present; dorsal labral surface with two transverse rows of setae.</p><!--PageBreak--><!--PageBreak--><p><italic>Epipharynx</italic> (<xref ref-type="fig" rid="F5">Figure 5C</xref>). Haptomerum with zygum convex, with a transverse row of 12-15 spiny setae, eight to ten similar setae at posterior base of haptomerum; sensilla of zygum grouped below apex of haptomerum; haptomeral process and proplegmata absent; acroparia with external margin of lateral labral lobes with six long setae on ventral and four setae on dorsal side; medial labral lobe with two rows of four setae; acanthoparia bearing five to seven setae with distinctly swollen base (projecting out of epipharyngeal margin); lateral margin of epipharynx serrate; subapical seta of acanthoparia slightly longer than posterior setae, apical seta about three times longer than subapical seta; plegmata absent; chaetoparia with about 60 setae arranged in three to four irregular rows, medial rows with stout, spine-like setae; dexiotorma robust, straight; right pternotorma present; laeotorma short, left pternotorma triangular, large; haptolachus with sense cone (left nesium) low and obtuse, sclerotised plate (right nesium) absent; plate-shaped sclerite feebly developed; anterior part of haptolachus (distad to sense cone) with short spine-like setae; postero-lateral part with group of two pore-like setae on each side; phoba and crepis absent.</p><p><italic>Mandibles</italic> (<xref ref-type="fig" rid="F6">Figure 6A–F</xref>). Asymmetrical, scrobis with four to six setae; longitudinal furrow absent; anterolateral portion of dorsal mandibular surface with two setae (often broken); interior seta more or less distinct, exterior seta short, indistinct; patches of two to four dorsomolar and ventromolar setae concealed in single rim on both mandibles (however, dorsomolar setae were absent on one of two left mandibles examined); stridulatory area with seven to ten transversal ridges; left mandible with four and right mandible with three prominent scissorial teeth; apical third of external mandibular margin with prominent obtuse or slightly pointed tubercle; molar lobes of both mandibles with sharp projections; posterior margin of right madibular calyx bilobed (in medial aspect), dorsal lobe about twice as large as ventral; calyx of left mandible flattened with convex posterior margin; brustiae with 5–7 and 10–13 setae on right and left mandible, respectively.</p><fig id="F6" position="float" orientation="portrait"><label>Figure 6.</label><caption><p><italic><tp:taxon-name>Trichostetha curlei</tp:taxon-name></italic> sp. n.,third instar larva. <bold>A, B, C</bold> Left mandible (<bold>A</bold> dorsal aspect <bold>B</bold> medial aspect <bold>C</bold> ventral aspect) <bold>D, E, F</bold> right mandible (<bold>D</bold> ventral aspect <bold>E</bold> medial aspect <bold>F</bold> dorsal aspect) <bold>G</bold> last abdominal segments, ventral aspect <bold>H</bold> thoracic spiracle. Scale bars: <bold>A</bold>–<bold>G</bold> – 1 mm, <bold>H</bold> – 0.1 mm (Photos: P Šípek).</p></caption><graphic xmlns:xlink="http://www.w3.org/1999/xlink" xlink:href="zookeys-428-041-g006.jpg" position="float" orientation="portrait" xlink:type="simple"/></fig><p><italic>Maxilla</italic> (<xref ref-type="fig" rid="F5">Figures 5D, E</xref>). Dorsal surface of cardo and labacoparia with 10–14 and 12–13 setae, respectively; ventral surface of cardo with 2–3 and 21–28 setae, respectively; stipes with around 21–31 slender hair-like setae dorsally and 2–3 long stout setae at external margin; stridulatory area composed of 6–8 well sclerotised spine-like stridulatory teeth organized in oblique raw; truncate process (blunt tubercle) present; ventral face of stipes with single prominent seta at proximal margin and transverse, prominent group of seven setae at base of maxillary palpi; galea and lacinia entirely fused forming mala, galeo-lacinial suture indistinct, entirely absent on ventral surface; galear portion of mala with single falcate uncus and 9–11 long hair-like setae in longitudinal rows; lacinial part of mala with one large and one small uncus and a minute conical seta at base of larger uncus; dorso-medial side with 16–20 very long hair-like setae; setae proximal to galear and lacinial unci generally shorter and stouter than other setae; ventral surface of mala with two longitudinal rows of 3–5 stout setae and basal transverse group of 3–4 hair-like setae; maxillary palps four–jointed, penultimate joint with two setae.</p><p><italic><tp:taxon-name>Hypopharyngeal scleroma</tp:taxon-name></italic> (<xref ref-type="fig" rid="F5">Figure 5D</xref>). Asymmetrical with strong protruding and pointed truncate process; tufts of tegumentary expansions (= phoba, <italic>sensu</italic> <xref ref-type="bibr" rid="B2">Böving 1936</xref>) present on left lateral lobe, but absent on central portion of hypopharyngeal scleroma (at base of truncate process); two additional tegumentary expansions below medio-lateral margin of hypopharyngeal scleroma; lateral lobes only feebly sclerotized, anterior margin of left lobe with 12 setae, anterior margin of right lobe with 6–9 setae.</p><p><italic>Ligula</italic> (<xref ref-type="fig" rid="F5">Figure 5D</xref>). Dorsal surface with group of approximately 15–20 long hair-like setae on each lateral margin; paramedial longitudinal row of 3–4 stout setae and proximal transverse row of 12–14 campaniform sensilla interrupted by central pair of conical setae; labial palpi two–jointed.</p><!--PageBreak--><p><italic>Thorax</italic> (<xref ref-type="fig" rid="F5">Figures 5A, F</xref>; <xref ref-type="fig" rid="F6">6H</xref>). First thoracic sublobe densely setose, with approximately 12 transverse rows of setae; posterior margin of prothoracic sclerite with about 10 setae on dorsal and four setae on ventral surface; each sublobe of meso- and metathoracic segments with 3–6 rows of dorsal setae, anterior row(s) generally with shorter setae than posterior rows; respiratory plate of mesothoracic spiracle “C”-shaped, 0.4 × 0.25 mm (height × width) (<xref ref-type="fig" rid="F7">Figure 7H</xref>); distance between lobes almost equal to maximal diameter of respiratory plate; respiratory plate with 15–20 holes across diameter; all pairs of legs subequal (<xref ref-type="fig" rid="F5">Figure 5A, F</xref>); pretarsi cylindrical with 7–8 setae and minute pointed tip.</p><fig id="F7" position="float" orientation="portrait"><label>Figure 7.</label><caption><p><italic><tp:taxon-name>Trichostetha curlei</tp:taxon-name></italic> sp. n.: Typical habitat on the southern slope of the Elandsberg range (Photo: R Perissinotto).</p></caption><graphic xmlns:xlink="http://www.w3.org/1999/xlink" xlink:href="zookeys-428-041-g007.jpg" position="float" orientation="portrait" xlink:type="simple"/></fig><p><italic>Abdomen</italic> (<xref ref-type="fig" rid="F5">Figures 5A</xref>, <xref ref-type="fig" rid="F6">6G</xref>). Nine-segmented, densely setose; dorsi of abdominal segments I–VI with three sublobes, VII and VIII with only two; each sublobe bearing six to ten rows of setae; like in thorax, setae in anterior rows shorter than in posterior rows; abdominal spiracles more concealed than mesothoracic spiracle, distance between lobes of respiratory plate equal or shorter than half maximal diameter of respiratory plate; all spiracles subequal in size; abdominal spiracles on segment VI–VIII more circular than preceding ones; dorsum of last abdominal segment entirely covered with medium to long hair-like setae; hammate setae absent.</p><p><italic>Raster</italic> (<xref ref-type="fig" rid="F6">Figure 6G</xref>). Palidium monostichous (however few irregular pali scattered around main row and on ventral anal lobe), composed of two rows of approximately 15-19 short, spine-like pali; septula posteriorly open, about three times longer than wide; tegilla not separated from other groups of setae, entire venter of last abdominal segment covered with hair-like setae interspersed with few spine-like setae; ventral and dorsal anal lobes with numerous medium to long setae, transverse anal row of dense setae absent.</p><!--PageBreak--></tp:treatment-sec><ref-list><ref id="B2"><mixed-citation xmlns:xlink="http://www.w3.org/1999/xlink" xlink:type="simple"><person-group><name name-style="western"><surname>Böving</surname><given-names>AG</given-names></name></person-group> (<year>1936</year>) <article-title>Description of the larva of <italic>Plectris aliena</italic> Chapin and explanation of new terms applied to the epipharynx and raster.</article-title><source>Proceedings of the Entomological Society of Washington</source><volume>38</volume>: <fpage>169</fpage>–<lpage>185</lpage>.</mixed-citation></ref></ref-list></tp:taxon-treatment>
